# Supplementary material for: MicroRNA Bta-miR-24-3p Suppressed Galectin-9 Expression through TLR4/NF-ĸB Signaling Pathway in LPS-Stimulated Bovine Endometrial Epithelial Cells
Source: Cells. 2021 Nov 25;10(12):3299. doi: 10.3390/cells10123299 (PMC8699331; doi:10.3390/cells10123299)
Supplement: Supplementary file 1 [file cells-10-03299-s001.zip]

Archive with 1 entries (1 files):
- cells-1447727-supplementary.pdf
